# Supplementary material for: Pharmacokinetic Properties of the Novel Synthetic Cannabinoid 5F-APINAC and Its Influence on Metabolites Associated with Neurotransmission in Rabbit Plasma
Source: Pharmaceuticals (Basel). 2021 Jul 13;14(7):668. doi: 10.3390/ph14070668 (PMC8308683; doi:10.3390/ph14070668)
Supplement: Supplementary file 1 [file pharmaceuticals-14-00668-s001.zip]

Archive with 1 entries (1 files):
- pharmaceuticals-1274244-supplementary.pdf
